# Supplementary material for: Impact of DC Electric Field Direction on Sedimentation Behavior of Colloidal Particles in Water
Source: Materials (Basel). 2025 Mar 18;18(6):1335. doi: 10.3390/ma18061335 (PMC11944156; doi:10.3390/ma18061335)
Supplement: Supplementary file 1 [file materials-18-01335-s001.zip]

Archive with 1 entries (1 files):
- materials-3532428-supplementary.pdf
